# Supplementary material for: Heterotrimeric Gq proteins act as a switch for GRK5/6 selectivity underlying β-arrestin transducer bias
Source: Nat Commun. 2022 Jan 25;13:487. doi: 10.1038/s41467-022-28056-7 (PMC8789823; doi:10.1038/s41467-022-28056-7)
Supplement: Supplementary file 8 — Source Data [file 41467_2022_28056_MOESM8_ESM.zip]

Archive with 2 entries (2 files):
- Source Data.xlsx
- Statistics Data.xlsx
