# Supplementary material for: Heterotrimeric Gq proteins act as a switch for GRK5/6 selectivity underlying β-arrestin transducer bias
Source: Nat Commun. 2022 Jan 25;13:487. doi: 10.1038/s41467-022-28056-7 (PMC8789823; doi:10.1038/s41467-022-28056-7)
Supplement: Supplementary file 8 — Source Data [file 41467_2022_28056_MOESM8_ESM.zip › Source Data.xlsx]

## Sheet: Fig.1
	Fig.1d	Parent	100	100	100	100	100	100
		ΔGRK2/3 CL1	93	47	65.3	69.6	59.8	34.1
		ΔGRK2/3 CL2	79.1	37.1	82.3	48.4	29.1	25.4
		ΔGRK5/6 CL1	129.3	142.7	153.8	127.5	115.4	129.2
		ΔGRK5/6 CL2	104.3	130.5	112.6	90.6	122.8
		ΔGRK2/3/5/6 CL1	3	1.8	2.4	9.2	1.3	1
		ΔGRK2/3/5/6 CL2	2.3	1.6	1.6	0.9	1.6
	Fig.1g	Parent	100	100	100	100	100
		ΔGRK2/3 CL1	181.5	192.9	152.3	126.5	158.3
		ΔGRK2/3 CL2	146.2	111.8	150.6	108	105.3
		ΔGRK5/6 CL1	7.8	8.4	7.9	9.6
		ΔGRK5/6 CL2	7.1	8.8	6.8
		ΔGRK2/3/5/6 CL1	4.9	4.9	4.3	4.6
		ΔGRK2/3/5/6 CL2	5.1	4.4	4.3	2.3
	Fig, 1h-j		0			Gi			G12			Parent			∆GRK2/3 CL1			∆GRK2/3 CL2			∆GRK5/6 CL1			∆GRK5/6 CL2			∆GRK2/3/5/6 CL1			∆GRK2/3/5/6 CL2
			Mean	SEM	N	Mean	SEM	N	Mean	SEM	N	Mean	SEM	N	Mean	SEM	N	Mean	SEM	N	Mean	SEM	N	Mean	SEM	N	Mean	SEM	N	Mean	SEM	N
		Ang II	100	0	13	100	0	7	100	0	7	100	0	7	60.9	4.7	6	51.5	5.9	6	131	4.2	6	108	3.2	5	3.2	1	6	1.6	0.2	5
		SI	16.5	4	4	27.1	3.7	3	48.4	1.9	3	100	0	6	123.2	8.9	5	94.4	7	3	27.1	2	4	31.3	2.2	3	4.7	0.4	3	4.3	0.3	4
		SVA	11.3	2.6	7	25.6	4	3	60.1	2.3	4	100	0	7	151.7	12.4	5	126.8	12.2	5	8.9	0.7	6	8.9	0.7	4	4.8	0.5	7	4.6	0.4	4
		SII	7.3	1.2	4	27.1	2.7	4	43.3	3.4	3	100	0	6	137.5	9.8	4	114.2	6.1	4	10.2	0.8	6	10.6	0.9	4	3.9	0.2	6	4.4	0.3	3
		Ang-(1-7)	1.5	2.3	3	31.7	5.8	4	46.7	6.8	3	100	0	7	142.5	15	4	126.3	15	3	8.5	0.9	5	8.2	1.3	4	4.3	0.5	5	4.6	0.5	4
		TRV027	2.1	2	6	40	2.5	4	64	2.6	3	100	0	7	154.8	14.3	5	110.4	9.7	5	8.3	1.1	4	5	0.5	4	4.5	0.5	4	3.3	0.3	4

## Sheet: Fig.2
	Fig.2b									Fig.2d
			inhibitor (-)			+YM-254890						Ang II			Ang II + YM			TRV027
		Parent	100	100	100	51.8	51.2	41.4			+GRK2	100	100	100	24.5	33.8	34.8	9	22	10.2
		ΔGRK2/3	49	56.6	40.2	67.3	67	71			+GRK3	100	100	100	83.1	77.1	65.5	28.9	53.1	24.7
		ΔGRK5/6	98.2	101.4	103.7	22.3	19.9	16.9			+GRK5	100	100	100	178.9	226.8	160.7	156.1	183	133.8
		ΔGRK2/3/5/6	7.1	5.2	6.5	8.2	7	7.1			+GRK6	100	100	100	264	374.1	240	207.7	330.9	226.8

## Sheet: Fig.3
	Fig.3c
			Vehicle					Ang II					TRV027					Ang II + YM
		Parent	1	1	1	1	1	0.73	0.68	0.82	0.77	0.81	0.7	0.68	0.85	0.74	0.8	0.79	0.81	0.95	0.87	0.87
		ΔGRK2/3	1	1	1	1	1	0.7	0.82	0.93	0.81	0.85	0.7	0.72	0.87	0.7	0.71	0.78	0.84	0.96	0.89	0.87
		ΔGRK5/6	1	1	1	1	1	0.78	0.77	0.89	0.81	0.82	0.91	0.97	0.96	0.93	0.99	1.08	1.09	1.04	0.99	1.08
		ΔGRK2/3/5/6	1	1	1	1	1	1.09	1.09	1.06	1.07	0.99	1	1.02	1.02	0.98	1.05	1.09	1.12	1.06	1	1.09
	Fig.3d
		Go(-), Ang II	70.1	68.7	79.8
		Go(+), Ang II	38.9	31.8	26.2
		Go(+), Ang II + YM	7.6	7.1	5.4
		Go(+), TRV027	1.9	2.4	3.8
	Fig.3h
			β-arrestin1 (WT)			β-arrestin1 (ΔFLR)
		Ang II	32.5	33	31.1	16.9	20.2	26.1
		TRV027	11.6	11.8	9	8.4	10	9.4
		Ang II + YM	17.7	20.1	20.6	18.2	20	20.8

## Sheet: Fig.4 
	Fig. 4d	on-rate [1/sec/mm2] between AT1R and GRK5						Fig. 4e	on-time cumalative distribution [%] between AT1R and GRK5						Fig. 4f_left	Percentage of diffusion states
																AT1R (+GRK5)
		cell num.	Vehicle	AngII	TRV027	YM+AngII			time	Vehicle	AngII	TRV027	YM+AngII
		1	0.05	0.02	0.04	0.01			0.03	100	100	100	100			Vehicle	mean	sd	sem	n	cell num.	1	2	3	4	5	6	7	8	9	10	11	12	13	14	15	16	17	18	19	20	21	22	23	24	25	26	27	28
		2	0.11	0.04	0.13	0.02			0.06	30.73	37.67	42.18	39.58			Immobile	14.07	2.11	0.39	29	Immobile	15.54	13.92	13.49	17.66	17.28	16.64	13.36	12.75	11.09	13.19	13.83	12.65	15.1	14.95	14	12.77	13.42	14.49	15.9	13.6	16.06	12.9	9.15	15.98	9.35	14.17	14.59	17.65
		3	0.1	0.02	0.12	0.05			0.09	14.22	19.03	24.4	21.72			Slow	18.36	1.35	0.25	29	Slow	18.92	19.6	18.02	21	19.47	19.98	18.17	19.09	17.39	18.71	15.38	18.91	19.43	16.89	18.11	18.13	19.04	19.04	18.92	16.97	19.28	17.24	18.29	19.53	15.37	19.05	15.83	19.24
		4	0.05	0.01	0.02	0.03			0.12	6.99	10.34	14.96	12.79			Medium	34.7	3.28	0.61	29	Medium	33.93	38.5	35.33	32.06	32.76	34.86	35.74	29.68	32.11	33.77	35.25	37.53	37.7	34.11	35.88	38.49	34.56	32.33	34.53	36.97	34.46	33.88	39.16	37.41	39.45	37.17	34.07	23.51
		5	0.04	0.05	0.09	0.07			0.15	4.27	6.47	10.52	8.3			Fast	32.88	3.55	0.66	29	Fast	31.61	27.98	33.15	29.28	30.49	28.52	32.73	38.49	39.41	34.32	35.54	30.91	27.77	34.06	32.02	30.61	32.98	34.14	30.65	32.46	30.2	35.98	33.4	27.09	35.84	29.61	35.51	39.6
		6	0.11	0.01	0.08	0.07			0.18	2.54	4.6	7.89	5.85
		7	0.04	0.06	0.09	0.05			0.21	1.57	3.35	5.87	4.58			AngII	mean	sd	sem	n	cell num.	1	2	3	4	5	6	7	8	9	10	11	12	13	14	15	16	17	18	19	20	21	22	23	24
		8	0.06	0.02	0.07	0.06			0.24	1.13	2.58	4.7	3.46			Immobile	19.62	3.43	0.7	24	Immobile	20.34	17.57	12.52	20.76	23.73	17.41	22.7	18.44	16.28	17.19	20.34	18.7	24.94	23.2	18.96	27.29	19.66	16.41	21.1	22.54	16.81	15.11	16.94	22
		9	0.02	0.02	0.07	0.06			0.27	0.96	2.27	3.8	2.91			Slow	22.49	3.17	0.65	24	Slow	19.95	16.44	18.34	18.98	23.16	20.4	24.3	22.28	21.56	20.66	25.23	24.39	21.5	24.63	22.28	27.62	20.84	23.4	26.31	23.82	16.66	27.68	22.16	27.26
		10	0.03	0.02	0.09	0.06			0.31	0.7	1.63	3.28	2.25			Medium	30.14	4.32	0.88	24	Medium	25.86	32.19	38.02	27.4	29.18	28.85	31.32	29.61	36.7	34.61	24.91	36.19	27.98	24.88	32.04	31.01	29.15	23.49	31.94	25.07	23.47	33.48	36.44	29.62
		11	0.02	0.02	0.03	0.04			0.34	0.51	1.16	2.65	1.89			Fast	27.74	6.23	1.27	24	Fast	33.86	33.8	31.12	32.85	23.94	33.33	21.68	29.66	25.46	27.54	29.52	20.72	25.58	27.28	26.72	14.07	30.35	36.69	20.66	28.57	43.07	23.74	24.46	21.12
		12	0.08	0.04	0.02	0.07			0.37	0.38	0.94	2.29	1.48
		13	0.03	0.03	0.03	0.07			0.4	0.34	0.82	2.02	1.16			TRV027	mean	sd	sem	n	cell num.	1	2	3	4	5	6	7	8	9	10	11	12	13	14	15	16	17	18	19	20	21	22	23	24	25	26	27
		14	0.06	0.05	0.13	0.08			0.43	0.32	0.69	1.77	0.93			Immobile	22.34	3.61	0.69	27	Immobile	20.53	23.43	25.86	22.25	25.74	30.71	24.02	15.98	27.75	23.18	18.84	20.52	24.24	26.74	22.24	24.07	22.34	17.41	22.61	17.51	22.98	24.93	20.21	20.85	20.1	23.4	14.77
		15	0.06	0.03	0.06	0.03			0.46	0.32	0.61	1.62	0.83			Slow	22.78	3.08	0.59	27	Slow	21.44	25.9	25.01	21.76	26.15	25.45	26.48	19.26	27.1	25.24	20.07	23.79	22.74	23.57	23.45	26.13	21.39	20.65	25.28	17.15	21.12	24.74	21.62	22.8	14	23.11	19.76
		16	0.14	0.03	0.05	0.05			0.49	0.3	0.54	1.42	0.64			Medium	29.18	3.08	0.59	27	Medium	30.39	30.99	28.03	29.62	28.07	23.36	29.8	34.67	30.26	27.5	29.8	31.85	28.3	28.22	28.11	29.55	26.51	28.59	22.79	31.54	30.02	25.34	28.96	29.76	29.08	28.2	38.66
		17	0.08	0.02	0.04	0.03			0.52	0.27	0.42	1.28	0.56			Fast	25.68	5.09	0.98	27	Fast	27.64	19.42	21.11	26.37	20.05	20.48	19.7	30.09	14.89	24.08	31.29	23.85	24.72	21.47	26.21	20.24	29.76	33.35	29.31	33.8	25.88	25	29.21	26.59	36.82	25.29	26.8
		18	0.03	0	0.06	0.07			0.55	0.23	0.35	1.25	0.46
		19	0.06	0.06	0.02	0.02			0.58	0.23	0.24	1.15	0.4			YM+AngII	mean	sd	sem	n	cell num.	1	2	3	4	5	6	7	8	9	10	11	12	13	14	15	16	17	18	19	20	21	22	23	24	25	26
		20	0.02	0.03	0.04	0.04			0.61	0.18	0.19	1.12	0.3			Immobile	24.52	3.99	0.78	26	Immobile	25.24	22.29	24.66	26.45	24.11	32.58	19.92	35.63	22.92	18.89	22.69	22.74	28.43	27.39	23.9	27.85	22	21.72	17.64	26.02	19.95	26.15	25.97	26.65	21.33	24.43
		21	0.03	0.01	0.02	0.03			0.64	0.17	0.19	1.02	0.28			Slow	23.79	2.89	0.57	26	Slow	22.87	20.18	27.78	22.14	23.48	26.92	19.26	28.78	22.5	21.96	24.48	22.85	26.66	27.34	24.83	27.59	24.71	20.92	19.5	23.72	19.52	24.97	26.48	25.66	19.36	24.16
		22	0.07	0.04	0.04	0.06			0.67	0.17	0.16	0.95	0.26			Medium	27.59	2.45	0.48	26	Medium	25.15	25.25	30.72	29.26	28.13	24.38	29.5	23.68	25.04	32.47	26.93	30.67	25.39	28.67	24.8	26.41	24.15	30.35	31.09	27.16	29.49	28.47	25.58	27.88	28.31	28.44
		23	0.03	0.03	0.07	0.1			0.7	0.16	0.16	0.89	0.24			Fast	24.09	5.59	1.1	26	Fast	26.74	32.28	16.84	22.15	24.29	16.12	31.31	11.91	29.54	26.67	25.89	23.5	19.51	16.59	26.47	18.15	29.15	27.01	31.78	23.1	31.05	20.41	21.97	19.81	31.01	22.97
		24	0.1	0.05	0.11	0.07			0.73	0.16	0.16	0.79	0.23
		25	0.03		0.01	0.03			0.76	0.11	0.16	0.76	0.2
		26	0.09		0.08	0.07			0.79	0.11	0.16	0.75	0.17			Percentage of diffusion states
		27	0.03		0.05				0.82	0.1	0.13	0.64	0.16		Fig. 4f_right	AT1R(+GRK2)
		28	0.03
		29	0.05													Vehicle	mean	sd	sem	n	cell num.	1	2	3	4	5	6	7	8	9	10	11	12	13	14	15	16	17	18	19	20	21	22	23
		on-rate	Vehicle	AngII	TRV027	YM+AngII										Immobile	17.07	2.17	0.45	23	Immobile	18.92	17.32	20.97	16.92	14.65	19.31	16.25	17.55	21.49	18.27	16.66	15.65	13.65	13.2	17.29	16.03	16.77	15.79	15.24	15.76	18.5	20.48	15.87
		mean	0.06	0.03	0.06	0.05										Slow	19.85	1.54	0.32	23	Slow	18.8	20.55	20.27	20.99	19.75	21.72	18.99	17.85	21.3	20.26	20.41	19.63	19.51	17.94	22.54	20.35	18.17	16.68	20.4	19.43	23.13	19.87	18.08
		sd	0.03	0.02	0.03	0.02										Medium	32.36	2.72	0.57	23	Medium	30.56	30.21	26.63	31.61	36.12	34.71	32.51	27.57	32.8	33.01	33.34	32.74	35.86	36.24	30.7	35.23	30.95	31.57	34.23	35.74	33.57	28.86	29.54
		sem	0.01	0	0.01	0										Fast	30.7	3.42	0.71	23	Fast	31.72	31.92	32.13	30.48	29.47	24.26	32.26	37.03	24.41	28.46	29.59	31.81	30.98	32.62	29.47	28.38	34.12	35.84	30.12	29.07	24.81	30.74	36.51
		n	29	24	27	26
																AngII	mean	sd	sem	n	cell num.	1	2	3	4	5	6	7	8	9	10	11	12	13	14	15	16	17	18	19	20
																Immobile	22.55	2.55	0.57	20	Immobile	23.03	20.74	27.47	24.56	21.14	19.56	17.43	20.2	21.01	23.55	22.77	26.09	26.75	22.19	22.75	23.41	20.86	21.68	20.61	25.29
																Slow	23.63	1.89	0.42	20	Slow	24.36	23.8	25.1	23.43	25.48	25.37	24.79	24.21	23.64	25.23	23.92	18.71	25.69	21.72	21.15	21.68	20.73	24.71	25.28	23.62
																Medium	28.59	2.94	0.66	20	Medium	28.87	23.84	24.36	27.22	31.83	34.25	31.65	32.66	31.88	28.64	29.42	24.27	27.36	28.38	26.66	28.45	26.34	26.7	31.49	27.46
																Fast	25.23	3.56	0.8	20	Fast	23.74	31.61	23.07	24.79	21.55	20.83	26.14	22.92	23.46	22.57	23.89	30.92	20.19	27.71	29.44	26.46	32.08	26.91	22.61	23.63
																TRV027	mean	sd	sem	n	cell num.	1	2	3	4	5	6	7	8	9	10	11	12	13	14	15	16	17	18	19	20	21	22	23	24
																Immobile	17.59	2.38	0.48	24	Immobile	18.55	14.56	24.73	21.24	19.51	18.76	17.59	16.14	16.13	17.13	16.72	14.39	14.9	16.45	18.67	19.21	18.53	15.98	17.19	16.9	16.88	16.44	14.87	20.61
																Slow	19.66	1.54	0.31	24	Slow	19.02	19.58	21.76	20.71	19.21	19.41	22.21	19.71	19.76	20.93	19.25	19.19	17.24	17.12	17.43	19.55	18.73	19.39	22.92	21.45	20.17	17.49	21.04	18.63
																Medium	32.42	3.64	0.74	24	Medium	28.89	36.38	24.29	30.59	28.49	29.16	34.04	36.19	39.15	36.31	37.44	33.23	33.63	32.55	29.92	30.77	31.05	33.57	35.61	35.07	26.47	31.1	34.21	29.99
																Fast	30.33	3.5	0.72	24	Fast	33.54	29.49	29.22	27.47	32.8	32.67	26.15	27.96	24.96	25.63	26.59	33.19	34.24	33.88	33.98	30.47	31.69	31.06	24.28	26.59	36.49	34.97	29.88	30.77
																YM+AngII	mean	sd	sem	n	cell num.	1	2	3	4	5	6	7	8	9	10	11	12	13	14	15	16	17	18	19	20	21	22	23
																Immobile	19.45	2.62	0.55	23	Immobile	19.51	17.96	16.16	22.58	24.72	17.92	23.44	23.04	19.26	20.9	18.86	17.44	20.46	18.78	15.24	20.89	22.9	14.74	19.85	18.08	17.92	17.92	18.66
																Slow	20.48	2.13	0.44	23	Slow	21.26	19.69	21.33	18.58	21.83	22.7	24.74	23.27	18.46	21.09	20.92	18.4	23.03	20.42	18.2	19.15	23.36	15.8	19.13	18.3	21.11	19.07	21.08
																Medium	30.84	2.85	0.59	23	Medium	30.77	33.81	35.62	26.99	26.94	30.39	29.62	27.5	30.86	29.4	34.66	29.04	29.25	28.4	35.1	27.62	32.73	33.61	29.2	28.88	34.63	34.49	29.74
																Fast	29.24	3.82	0.8	23	Fast	28.46	28.53	26.89	31.84	26.5	29	22.21	26.2	31.42	28.61	25.56	35.12	27.26	32.4	31.45	32.34	21.02	35.84	31.82	34.74	26.33	28.52	30.52
[truncated: 36 more columns]

## Sheet: Fig.5
	Fig.5c												Fig.5e															Fig.5g
			β2AR					AT1R							Ang II				TRV027				Ang II + YM							Parent			ΔGs			ΔGi			ΔGq			ΔG12
		GRK2	1.17	1.1	1.11			2.14	2.15	2.36	2.3			GRK2	2.14	2.15	2.36	2.3	1.42	1.41	1.29		1.42	1.42	1.37				GRK5	0.71	0.71	0.83	0.84	0.77	0.74	0.75	0.75	0.83	1.02	1.3	1.27	0.71	0.7	0.74
		GRK3	1.92	1.61	1.61			2.3	2.15	1.43				GRK3	2.3	2.15	1.43		1.29	1.28	1.28		1.27	1.24	1.35				GRK6	0.55	0.67	0.65	0.62	0.8	0.63	0.61	0.75	0.75	1.48	1.55	1.47	0.52	0.68	0.52
		GRK5	1.11	1.11	1.17	1.19	1.22	0.85	0.88	0.79	0.79			GRK5	0.85	0.88	0.79	0.79	1.08	1.09	1.11		1.06	1.06	1.16	1.2
		GRK6	1.23	1.18	1.16	1.13	1.16	0.72	0.72	0.71	0.72			GRK6	0.72	0.72	0.71		1.19	1.16	1.12		1.2	1.31	1.18	1.41

## Sheet: Fig.6
	Fig. 6c														Fig. 6f														Fig. 6i
			Ang II					TRV027			Ang II + YM						Ang II					TRV027			Ang II + YM					normalized BRET parameters
		GRK5	0.86	0.81	0.84	0.89	0.89	0.92	0.98	0.97	0.97	0.94	1			GRK5	0.59	0.57	0.77	0.79	0.91	1.13	1.19	1.04	1.26	1.36	1.1				NanoBiT							Venus							BRET ratio
		GRK6	0.69	0.82	0.67	0.86	0.78	1.06	1.03	1.09	1.06	1.05	1.08			GRK6	0.52	0.59	0.8	0.74	0.8	1.19	1.22	1.07	1.39	1.67	1.25				cell num.	Vehicle	AngII	TRV027	YM+AngII			cell num.	Vehicle	AngII	TRV027	YM+AngII			cell num.	Vehicle	AngII	TRV027	YM+AngII
																															1	0.84	0.76	0.73	0.84			1	0.86	0.93	0.77	0.95			1	1.02	1.09	1.03	1.07
																															2	1	0.81	0.94	0.76			2	0.99	0.89	0.96	0.85			2	0.99	1.05	1.02	1.05
																															3	0.93	0.67	0.72	0.72			3	0.93	0.92	0.79	0.73			3	1	1.17	1.04	1.01
																															4	0.92	0.89	0.79	0.87			4	0.91	0.94	0.77	0.82			4	0.99	1.03	0.99	0.96
																															5	0.9	0.74	0.93	0.73			5	0.91	0.76	0.95	0.83			5	1	1.01	1.01	1.07
																															6	0.87	0.67	0.97	0.96			6	0.87	0.69	0.93	0.96			6	1	1.02	0.98	1
																															7	0.76	0.66	0.9	0.68			7	0.83	0.84	0.92	0.85			7	1.04	1.12	1.01	1.13
																															8	0.88	0.66	0.79	0.78			8	0.94	0.84	0.82	0.79			8	1.03	1.14	1.02	1.01
																															9	0.77	0.81	0.9	0.84			9	0.81	0.83	0.95	0.87			9	1.03	1.01	1.02	1.02
																															10	0.83	0.76	0.85	0.97			10	0.88	0.83	0.92	1			10	1.04	1.05	1.04	1.02
																															11	0.91	0.85	0.75	0.98			11	0.93	0.84	0.77	1.02			11	1.01	0.99	1.01	1.03
																															12	0.99	0.7	0.93	1.09			12	0.96	0.73	0.98	1.08			12	0.98	1.03	1.04	1
																															13	1	0.75	0.87	0.91			13	1.01	0.81	0.92	1			13	1.01	1.06	1.03	1.08
																															14	0.87	0.62	0.68	1			14	0.89	0.66	0.73	1.05			14	1.02	1.05	1.04	1.04
																															15	0.87	0.68	0.91	0.83			15	0.88	0.74	0.93	0.84			15	1.01	1.06	1.02	1.01
																															16	0.98	0.75	0.85	0.86			16	0.98	0.86	0.88	0.89			16	1.01	1.1	1.03	1.02
																															17	0.92	0.71	0.74	0.86			17	0.92	0.73	0.85	0.91			17	1	1.02	1.11	1.04
																															18	0.92	0.74		0.89			18	0.9	0.75		0.92			18	0.99	1.01		1.03
																															19	0.86			0.95			19	0.9			0.99			19	1.03			1.03
																															20	0.95			0.94			20	0.98			1			20	1.02			1.05
																															21	1.01			0.8			21	1.04			0.82			21	1.02			1.02
																															NanoBiT	Vehicle	AngII	TRV027	YM+AngII			BRET	Vehicle	AngII	TRV027	YM+AngII			BRET	Vehicle	AngII	TRV027	YM+AngII
																															mean	0.9	0.74	0.84	0.87			mean	0.92	0.81	0.87	0.91			mean	1.01	1.06	1.03	1.03
																															sd	0.07	0.07	0.09	0.1			sd	0.06	0.08	0.08	0.09			sd	0.02	0.05	0.03	0.04
																															sem	0.02	0.02	0.02	0.02			sem	0.01	0.02	0.02	0.02			sem	0	0.01	0.01	0.01
																															n	21	18	17	21			n	21	18	17	21			n	21	18	17	21

## Sheet: Sup Fig.2
	SupFig.2a-d								SupFig.2f							Sup Fig.2g							Sup Fig.2h								Sup Fig.2i
		GRK2	Parent	100	100	100	100			Gs	Parent	100	100	100			GRK1	2.56462e-07	1.3777e-06	1.0118e-06	1.3852e-06			GRK1	Parent	2.56462e-07	1.3777e-06	1.0118e-06	1.3852e-06			Parent	100	100	100
			ΔGRK2/3 CL1	1.8	1.5	3.4	1.6				ΔGRK2/3 CL1	89.3	146.3	210.1			GRK2	0.0261155	0.0405642	0.0207449	0.0188283				ΔGRK2/3 CL1	8.7598e-07	2.8286e-06	7.8767e-07	2.9084e-06			ΔGRK2/3 CL1	75.5	77.8	62.7
			ΔGRK2/3 CL2	1.2	4.7	4.4	4.3				ΔGRK2/3 CL2	106.6	219.2	254.9			GRK3	0.00595864	0.00655586	0.00353825	0.00467862				ΔGRK2/3 CL2	1.1115e-06	1.6845e-06	1.1984e-06	3.804e-06			ΔGRK2/3 CL2	97	86.9	72.7
			ΔGRK5/6 CL1	171.2	276.4	307.2	283.9				ΔGRK5/6 CL1	130.8	136.5	190.2			GRK4	0.00097123	0.00109424	0.00050298	0.00093341				ΔGRK5/6 CL1	8.6438e-06	1.0761e-05	1.4327e-06	4.7594e-06			ΔGRK5/6 CL1	85.9	80.3	64.4
			ΔGRK5/6 CL2	311.5	123.3	252.2	173.6				ΔGRK5/6 CL2	70.4	105	156.6			GRK5	0.00238946	0.00374349	0.00141498	0.00147901				ΔGRK5/6 CL2	2.2702e-06	2.7616e-06	2.7619e-06	9.2927e-07			ΔGRK5/6 CL2	108.8	102.6	83.9
			ΔGRK2/3/5/6 CL1	7.9	2.6	7	9				ΔGRK2/3/5/6 CL1	105.2	333.5	142.4			GRK6	0.0205438	0.0253407	0.00885495	0.00439232				ΔGRK2/3/5/6 CL1	4.6385e-06	7.6128e-06	1.0372e-05	1.2494e-05			ΔGRK2/3/5/6 CL1	45.2	41.5	36
			ΔGRK2/3/5/6 CL2	0.4	0.5	0.7	0.5				ΔGRK2/3/5/6 CL2	135	362.3	226.7			GRK7	2.15035e-06	3.8048e-06	1.3978e-06	2.8132e-06				ΔGRK2/3/5/6 CL2	7.9185e-06	8.024e-06	6.6621e-06	8.4252e-06			ΔGRK2/3/5/6 CL2	39.8	51.3	41.7
		GRK3	Parent	100	100	100				Gi1	Parent	100	100	100										GRK4	Parent	0.00097123	0.00109424	0.00050298	0.00093341
			ΔGRK2/3 CL1	2.6	9.5	6.4					ΔGRK2/3 CL1	127.4	129.3	103											ΔGRK2/3 CL1	0.00051371	0.00114896	0.00097639	0.00106791		Sup Fig.2j
			ΔGRK2/3 CL2	0.8	2.8	20.6					ΔGRK2/3 CL2	157.3	133.5	41.5											ΔGRK2/3 CL2	0.00064093	0.0005881	0.00076926	0.00112485			Parent	100	100	100
			ΔGRK5/6 CL1	308.7	226.8	464.6					ΔGRK5/6 CL1	70.1	80.5	22.9											ΔGRK5/6 CL1	0.00293769	0.00296778	0.00143424	0.00190889			ΔGRK2/3 CL1	96	93.3	87.2
			ΔGRK5/6 CL2	326.8	256.5	444.5					ΔGRK5/6 CL2	119.8	54.9	60.5											ΔGRK5/6 CL2	0.0014119	0.00184796	0.00238161	0.00126136			ΔGRK2/3 CL2	94.7	101.8	100.8
			ΔGRK2/3/5/6 CL1	1.6	6.8	4.2					ΔGRK2/3/5/6 CL1	89.5	127.9	27											ΔGRK2/3/5/6 CL1	0.00085461	0.00051829	0.00077171	0.0012686			ΔGRK5/6 CL1	91.5	95.9	97.7
			ΔGRK2/3/5/6 CL2	1.3	4.3	3.2					ΔGRK2/3/5/6 CL2	193.2	144.3	56.9											ΔGRK2/3/5/6 CL2	0.00254689	0.00223323	0.00153032	0.00135767			ΔGRK5/6 CL2	104.4	95.5	92.4
		GRK5	Parent	100	100	100	100			Gq	Parent	100	100	100										GRK7	Parent	2.15035e-06	3.8048e-06	1.3978e-06	2.8132e-06			ΔGRK2/3/5/6 CL1	63.1	75.5	68.5
			ΔGRK2/3 CL1	224.6	163.6	169.4	184.3				ΔGRK2/3 CL1	93	94.1	97.8											ΔGRK2/3 CL1	1.4703e-06	2.8944e-06	3.652e-06	1.0989e-06			ΔGRK2/3/5/6 CL2	60.7	70.5	63.6
			ΔGRK2/3 CL2	181.9	175.3	78	253.1				ΔGRK2/3 CL2	88	258.2	101.9											ΔGRK2/3 CL2	2.3692e-06	2.1089e-06	2.8603e-06	5.7614e-06
			ΔGRK5/6 CL1	10.5	9.2	6.4	2.6				ΔGRK5/6 CL1	84.4	222.8	74.6											ΔGRK5/6 CL1	1.373e-05	6.9561e-06	5.8204e-06	1.0633e-05		Sup Fig.2k
			ΔGRK5/6 CL2	3.5	7.7	0.9	3.2				ΔGRK5/6 CL2	81.4	201.3	81.3											ΔGRK5/6 CL2	4.3348e-06	7.2251e-06	8.0975e-06	6.4891e-06			Parent	100	100	100
			ΔGRK2/3/5/6 CL1	13.1	12.9	1	10.8				ΔGRK2/3/5/6 CL1	105.2	262.6	121.6											ΔGRK2/3/5/6 CL1	5.242e-06	6.1261e-06	5.753e-06	7.9338e-06			ΔGRK2/3 CL1	70.7	71.3	99.1
			ΔGRK2/3/5/6 CL2	1.9	7.3	2.3	2.8				ΔGRK2/3/5/6 CL2	86.7	248.6	136.7											ΔGRK2/3/5/6 CL2	6.0916e-06	4.4782e-06	5.3045e-06	5.6937e-06			ΔGRK2/3 CL2	72.2	66.7	104.6
		GRK6	Parent	100	100	100	100			G13	Parent	100	100	100																		ΔGRK5/6 CL1	151.5	119.6	100.1
			ΔGRK2/3 CL1	89.3	166.4	210.7	258				ΔGRK2/3 CL1	95.7	116.7	227.5																		ΔGRK5/6 CL2	81.3	53.9	100.8
			ΔGRK2/3 CL2	168.6	137.1	87.5	82.7				ΔGRK2/3 CL2	103.7	169.5	353.9																		ΔGRK2/3/5/6 CL1	55.8	41.9	105.3
			ΔGRK5/6 CL1	2	0.7	1.3	0.9				ΔGRK5/6 CL1	123	151.5	169.7																		ΔGRK2/3/5/6 CL2	122.2	86.2	107.9
			ΔGRK5/6 CL2	0.4	0.3	0.6	1.2				ΔGRK5/6 CL2	68.4	163.5	211.8
			ΔGRK2/3/5/6 CL1	0.1	0.2	0.7	0.7				ΔGRK2/3/5/6 CL1	116.9	195.3	477.7																	Sup Fig.2l
			ΔGRK2/3/5/6 CL2	0.1	0.4	0.9	1.9				ΔGRK2/3/5/6 CL2	112.9	201.8	204.4																		Parent	100	100	100
										Gβ	Parent	100	100	100																		ΔGRK2/3 CL1	125.1	135.7	99.2
											ΔGRK2/3 CL1	137.3	175.7	180.4																		ΔGRK2/3 CL2	119.1	178.7	96.4
											ΔGRK2/3 CL2	118.2	275.6	258.8																		ΔGRK5/6 CL1	100.7	159.7	91.1
											ΔGRK5/6 CL1	200.1	180.4	144.6																		ΔGRK5/6 CL2	122	185.3	84.6
											ΔGRK5/6 CL2	217	324.3	137.9																		ΔGRK2/3/5/6 CL1	83.5	80.9	90.3
											ΔGRK2/3/5/6 CL1	196.6	372.9	453.9																		ΔGRK2/3/5/6 CL2	100.5	105.4	91.9
											ΔGRK2/3/5/6 CL2	94.8	244.5	109.9
										Gγ	Parent	100	100	100
											ΔGRK2/3 CL1	84.1	92.9	70.8
											ΔGRK2/3 CL2	111.4	48.8	97.8
											ΔGRK5/6 CL1	91.4	107.9	74.3
											ΔGRK5/6 CL2	35.6	31.2	71.8
											ΔGRK2/3/5/6 CL1	44.1	42.5	143.3
											ΔGRK2/3/5/6 CL2	123.7	148.9	224.7
										β-arrestin1	Parent	100	100	100
											ΔGRK2/3 CL1	52.2	38.7	152.3
											ΔGRK2/3 CL2	39.3	38.2	122.8
											ΔGRK5/6 CL1	95.5	94.7	102.8
											ΔGRK5/6 CL2	80.2	144.9	153.6
											ΔGRK2/3/5/6 CL1	124.6	196.2	225.5
											ΔGRK2/3/5/6 CL2	127.8	241.3	235.5
										β-arrestin2	Parent	100	100	100
											ΔGRK2/3 CL1	128.5	115.9	157
											ΔGRK2/3 CL2	193.3	178.4	198.4
											ΔGRK5/6 CL1	174.7	197.7	94.6
											ΔGRK5/6 CL2	176.6	179.4	200.5
											ΔGRK2/3/5/6 CL1	300	101.9	204.8
											ΔGRK2/3/5/6 CL2	228.8	180.7	148.2

## Sheet: Sup Fig.3
	Sup Fig.3b						Sup Fig3d																									SupFig.3f									Sup Fig.3h
		Parent	100	100	100			Ang II		Parent			ΔGRK2/3 CL1			ΔGRK2/3 CL2			ΔGRK5/6 CL1			ΔGRK5/6 CL2			ΔGRK2/3/5/6 CL1			ΔGRK2/3/5/6 CL2						Vehicle			+Go6983					Ang II	Parent			ΔGRK2/3 CL1			ΔGRK2/3 CL2
		ΔGRK2/3	66.5	72	90.8				Log [M]	Mean	SEM	N	Mean	SEM	N	Mean	SEM	N	Mean	SEM	N	Mean	SEM	N	Mean	SEM	N	Mean	SEM	N			Log [M]	Mean	SEM	N	Mean	SEM	N			Log [M]	Mean	SEM	N	Mean	SEM	N	Mean
		ΔGRK5/6	118.3	103.2	110.9				Vehicle	1	0	4	1	0	3	1	0	3	1	0	3	1	0	3	1	0	3	1	0	3			Vehicle	1	0	3	1	0	3			Vehicle	1	0	7	1	0	6	1
		ΔGRK2/3/5/6	17.6	17.5	15.6				-11	1.3	0.1	4	1.2	0.2	3	1.1	0.1	3	1.1	0.1	3	1.4	0.4	3	1.1	0.2	3	1	0	3			-11	1.06	0.05	3	1	0.01	3			-11	1.01	0.01	7	1.04	0.01	6	1.04
									-10.5	1.6	0.3	4	1.3	0.3	3	1.2	0.2	3	1.3	0.3	3	1.7	0.6	3	1.2	0.1	3	1	0	3			-10.5	1.3	0.01	3	1	0.02	3			-10.5	1.05	0.03	7	1.18	0.05	6	1.16
									-10	2.2	0.5	4	1.6	0.4	3	1.4	0.3	3	1.6	0.5	3	2.3	0.9	3	1.3	0.2	3	1.1	0	3			-10	1.7	0.05	3	1.08	0.02	3			-10	1.23	0.07	7	1.61	0.12	6	1.5
									-9.5	3.3	0.8	4	2.2	0.6	3	1.9	0.5	3	2.3	0.7	3	3.2	1	3	1.3	0.1	3	1.2	0	3			-9.5	2.21	0.04	3	1.17	0.02	3			-9.5	2.03	0.15	7	2.61	0.28	6	2.28
									-9	5	0.9	4	3.2	0.9	3	2.6	0.7	3	3.9	0.9	3	5.6	1.2	3	1.7	0.2	3	1.2	0	3			-9	2.46	0.03	3	1.21	0	3			-9	5.29	0.39	7	5.06	0.84	6	4.29
									-8.5	7.8	1	4	4.8	1.4	3	3.9	1.1	3	6.2	0.7	3	8.2	1	3	2	0.3	3	1.4	0	3			-8.5	2.76	0.08	3	1.18	0	3			-8.5	14.06	0.93	7	9.23	1.43	6	7.88
									-8	10.1	0.9	4	7.4	1.1	3	5.7	0.9	3	8.6	0.4	3	10.6	0.9	3	2.7	0.4	3	1.6	0.1	3			-8	3.6	0.07	3	1.16	0.01	3			-8	25.02	1.16	7	15.5	2.05	6	13.29
									-7.5	10.8	0.5	4	7.9	1	3	6.4	1	3	9.9	0.4	3	11.2	0.8	3	2.9	0.4	3	1.8	0.2	3			-7.5	4.21	0.14	3	1.12	0.02	3			-7.5	28.97	1.21	7	17.61	2.42	6	15.23
									-7	11.2	0.4	4	8.6	0.8	3	6.9	0.7	3	10.2	0.5	3	11.3	0.8	3	2.9	0.3	3	1.8	0.2	3			-7	4.3	0.14	3	1.12	0	3			-7	29.99	0.95	7	18.8	2.37	6	16.01
									-6.5	11.5	0.5	4	8.9	1	3	6.8	0.9	3	10.4	0.5	3	11.3	0.9	3	2.9	0.3	3	1.8	0.2	3			-6.5	4.23	0.02	3	1.12	0	3			-6.5	29.67	0.98	7	18.73	2.61	6	16.17
									-6	11.3	0.6	4	9	0.5	3	6.9	0.6	3	10.6	0.5	3	11.5	0.8	3	3.1	0.5	3	1.9	0.2	3			-6	4.04	0	3	1.11	0.02	3			-6	29.73	0.85	7	18.17	2.71	6	15.49
								TRV027	Log [M]	Parent			ΔGRK2/3 CL1			ΔGRK2/3 CL2			ΔGRK5/6 CL1			ΔGRK5/6 CL2			ΔGRK2/3/5/6 CL1			ΔGRK2/3/5/6 CL2														SI	Parent			ΔGRK2/3 CL1			ΔGRK2/3 CL2
										Mean	SEM	N	Mean	SEM	N	Mean	SEM	N	Mean	SEM	N	Mean	SEM	N	Mean	SEM	N	Mean	SEM	N												Log [M]	Mean	SEM	N	Mean	SEM	N	Mean
									Vehicle	1.3	0.1	4	1.2	0.2	3	1.1	0.1	3	1.1	0.1	3	1.4	0.4	3	1.1	0.2	3	1	0	3												Vehicle	1	0	6	1	0	4	1
									-11	1.6	0.3	4	1.3	0.3	3	1.2	0.2	3	1.3	0.3	3	1.7	0.6	3	1.2	0.1	3	1	0	3												-11	1	0	5	1.01	0.01	3	1
									-10.5	2.2	0.5	4	1.6	0.4	3	1.4	0.3	3	1.6	0.5	3	2.3	0.9	3	1.3	0.2	3	1.1	0	3												-10.5	1.01	0	5	1.06	0.03	3	1.04
									-10	3.3	0.8	4	2.2	0.6	3	1.9	0.5	3	2.3	0.7	3	3.2	1	3	1.3	0.1	3	1.2	0	3												-10	1.23	0.1	6	1.34	0.11	4	1.19
									-9.5	5	0.9	4	3.2	0.9	3	2.6	0.7	3	3.9	0.9	3	5.6	1.2	3	1.7	0.2	3	1.2	0	3												-9.5	2.07	0.42	6	2.61	0.46	4	1.81
									-9	7.8	1	4	4.8	1.4	3	3.9	1.1	3	6.2	0.7	3	8.2	1	3	2	0.3	3	1.4	0	3												-9	5.26	1.38	6	7.31	1.45	4	4.35
									-8.5	10.1	0.9	4	7.4	1.1	3	5.7	0.9	3	8.6	0.4	3	10.6	0.9	3	2.7	0.4	3	1.6	0.1	3												-8.5	10.15	1.52	6	14.26	1.28	4	9.51
									-8	10.8	0.5	4	7.9	1	3	6.4	1	3	9.9	0.4	3	11.2	0.8	3	2.9	0.4	3	1.8	0.2	3												-8	14.26	1.25	6	18.24	1.41	4	13.77
									-7.5	11.2	0.4	4	8.6	0.8	3	6.9	0.7	3	10.2	0.5	3	11.3	0.8	3	2.9	0.3	3	1.8	0.2	3												-7.5	15.23	1.23	6	19.14	1.77	4	14.75
									-7	11.5	0.5	4	8.9	1	3	6.8	0.9	3	10.4	0.5	3	11.3	0.9	3	2.9	0.3	3	1.8	0.2	3												-7	16.14	1.17	6	19.61	1.81	4	15.24
									-6.5	11.3	0.6	4	9	0.5	3	6.9	0.6	3	10.6	0.5	3	11.5	0.8	3	3.1	0.5	3	1.9	0.2	3												-6.5	16.3	1.17	6	20.06	1.88	4	15.43
																																										-6	16.61	1.08	6	20.4	1.87	4	15.99
								Ang II + YM	Log [M]	Parent			ΔGRK2/3 CL1			ΔGRK2/3 CL2			ΔGRK5/6 CL1			ΔGRK5/6 CL2			ΔGRK2/3/5/6 CL1			ΔGRK2/3/5/6 CL2
										Mean	SEM	N	Mean	SEM	N	Mean	SEM	N	Mean	SEM	N	Mean	SEM	N	Mean	SEM	N	Mean	SEM	N												SVA	Parent			ΔGRK2/3 CL1			ΔGRK2/3 CL2
									Vehicle	1.6	0.3	4	1.3	0.3	3	1.2	0.2	3	1.3	0.3	3	1.7	0.6	3	1.2	0.1	3	1	0	3												Log [M]	Mean	SEM	N	Mean	SEM	N	Mean
									-11	2.2	0.5	4	1.6	0.4	3	1.4	0.3	3	1.6	0.5	3	2.3	0.9	3	1.3	0.2	3	1.1	0	3												Vehicle	1	0	7	1	0	5	1
									-10.5	3.3	0.8	4	2.2	0.6	3	1.9	0.5	3	2.3	0.7	3	3.2	1	3	1.3	0.1	3	1.2	0	3												-10.5	1	0.01	6	1.01	0.01	4	1.02
									-10	5	0.9	4	3.2	0.9	3	2.6	0.7	3	3.9	0.9	3	5.6	1.2	3	1.7	0.2	3	1.2	0	3												-10	1.03	0.01	6	1.06	0.03	4	1.06
									-9.5	7.8	1	4	4.8	1.4	3	3.9	1.1	3	6.2	0.7	3	8.2	1	3	2	0.3	3	1.4	0	3												-9.5	1.19	0.09	7	1.35	0.12	5	1.18
									-9	10.1	0.9	4	7.4	1.1	3	5.7	0.9	3	8.6	0.4	3	10.6	0.9	3	2.7	0.4	3	1.6	0.1	3												-9	1.65	0.27	7	2.17	0.36	5	1.64
									-8.5	10.8	0.5	4	7.9	1	3	6.4	1	3	9.9	0.4	3	11.2	0.8	3	2.9	0.4	3	1.8	0.2	3												-8.5	3.17	0.8	7	5.08	1.06	5	3.08
									-8	11.2	0.4	4	8.6	0.8	3	6.9	0.7	3	10.2	0.5	3	11.3	0.8	3	2.9	0.3	3	1.8	0.2	3												-8	6.37	1.21	7	10.67	1.63	5	6.95
									-7.5	11.5	0.5	4	8.9	1	3	6.8	0.9	3	10.4	0.5	3	11.3	0.9	3	2.9	0.3	3	1.8	0.2	3												-7.5	9.04	1.09	7	14.17	1.2	5	10.55
									-7	11.3	0.6	4	9	0.5	3	6.9	0.6	3	10.6	0.5	3	11.5	0.8	3	3.1	0.5	3	1.9	0.2	3												-7	10.18	0.97	7	15.25	1.1	5	11.99
																																										-6.5	10.55	0.98	7	15.87	1.01	5	12.87
																																										-6	11.21	1.05	7	16.34	1.03	5	13.75
																																										-5.5	11.28	1	7	16.9	1.1	5	14.21
																																										SII	Parent			ΔGRK2/3 CL1			ΔGRK2/3 CL2
																																										Log [M]	Mean	SEM	N	Mean	SEM	N	Mean
																																										Vehicle	1	0	6	1	0	4	1
																																										-9	1	0	5	1	0.01	3	0.99
																																										-8.5	1.02	0.02	6	1.03	0.01	4	1
																																										-8	1.05	0.02	6	1.11	0.06	4	1.03
																																										-7.5	1.24	0.07	6	1.4	0.19	4	1.12
																																										-7	1.98	0.21	6	2.61	0.63	4	1.59
																																										-6.5	4.28	0.49	6	5.4	1.24	4	3.11
																																										-6	7.31	0.51	6	9.39	1.21	4	6.19
																																										-5.5	9.67	0.65	6	12.39	0.97	4	9.41
																																										-5	10.59	0.78	6	13.83	0.98	4	11.15
																																										-4.5	11.13	0.81	6	14.84	1.07	4	12.17
																																										-4	11.67	0.82	6	15.52	1.36	4	13.06
																																										Ang(1-7)	Parent			ΔGRK2/3 CL1			ΔGRK2/3 CL2
																																										Log [M]	Mean	SEM	N	Mean	SEM	N	Mean
																																										Vehicle	1	0	7	1	0	4	1
																																										-9	1	0	7	0.99	0.01	4	1.01
																																										-8.5	1.01	0.01	7	1.01	0.02	4	1.04
																																										-8	1.04	0.02	7	1.11	0.07	4	1.11
																																										-7.5	1.19	0.07	7	1.4	0.2	4	1.39
																																										-7	1.74	0.22	7	2.56	0.72	4	2.39
																																										-6.5	3.55	0.58	7	5.41	1.63	4	4.88
																																										-6	5.89	0.71	7	8.67	2.29	4	7.93
																																										-5.5	7.89	0.47	7	10.87	1.8	4	9.74
																																										-5	8.96	0.44	7	12.21	1.5	4	10.82
																																										-4.5	9.52	0.43	7	13.16	1.38	4	11.91
																																										-4	10.04	0.36	7	13.87	1.53	4	12.4
																																										TRV027	Parent			ΔGRK2/3 CL1			ΔGRK2/3 CL2
																																										Log [M]	Mean	SEM	N	Mean	SEM	N	Mean
																																										Vehicle	1	0	7	1	0	5	1
																																										-11	0.99	0.02	6	1.01	0.01	5	1
																																										-10.5	0.99	0.02	6	1.04	0.02	5	1.02
																																										-10	1.15	0.09	7	1.17	0.07	5	1.23
																																										-9.5	1.32	0.16	7	1.63	0.3	5	1.5
																																										-9	2.06	0.42	7	3.17	0.98	5	2.71
																																										-8.5	4.1	0.73	7	6.7	1.74	5	5.42
																																										-8	7.84	1.2	7	10.54	1.68	5	9.72
																																										-7.5	9.41	0.89	7	13.71	1.14	5	10.64
																																										-7	10.5	1.05	7	15.17	1.24	5	11.59
																																										-6.5	11.09	1.07	7	16.18	1.36	5	12.18
																																										-6	11.48	1.05	7	16.9	1.3	5	12.84
[truncated: 14 more columns]

## Sheet: Sup Fig.4
	SupFIg.4b																								SupFIg.4d																			Sup Fig.4f
		Ang II	Parent			ΔGRK2/3 #1			ΔGRK2/3 #2			ΔGRK5/6 #1			ΔGRK5/6 #2			ΔGRK2/3/5/6 #1			ΔGRK2/3/5/6 #2					FLAG	+GRK2				+GRK3				+GRK5				+GRK6							Ang II			Ang II + YM
		Log [M]	Mean	SEM	N	Mean	SEM	N	Mean	SEM	N	Mean	SEM	N	Mean	SEM	N	Mean	SEM	N	Mean	SEM	N				100	100	100	100	36.3	26.5	30.8	93.1	124.9	47.5	48.4	155.4	48.8	81.6	92.6	220			+GRK2	100	100	100	72.7
		Vehicle	1	0	3	1	0	3	1	0	3	1	0	3	1	0	3	1	0	3	1	0	3			GRK2	Parent				+GRK2														+GRK3	100	100	100	116.2
		-10.5	0.99	0.008	3	0.98	0.015	3	1	0.006	3	1	0.009	3	1	0.008	3	1	0.009	3	0.99	0.002	3				227.2	50.5	44		100	100	100												+GRK5	100	100	100	190.2
		-10	1	0.007	3	1.01	0.005	3	1.02	0.018	3	0.99	0.007	3	1.01	0.012	3	0.99	0.007	3	1	0.006	3			GRK3	Parent				+GRK3														+GRK6	100	100	100	305.3
		-9.5	1.05	0.039	3	1.06	0.005	3	1.12	0.074	3	1.02	0.015	3	1.01	0.008	3	0.99	0.009	3	1	0.003	3				0.7	0.6	0.7		100	100	100
		-9	1.21	0.158	3	1.2	0.02	3	1.4	0.283	3	1.11	0.089	3	1.03	0.005	3	0.99	0.031	3	1.01	0.008	3			GRK5	Parent				+GRK5
		-8.5	2.13	0.79	3	2.03	0.063	3	2.82	1.244	3	1.5	0.304	3	1.16	0.023	3	1.04	0.014	3	1.06	0.009	3				3	2.3	8.5		100	100	100
		-8	4.66	2.158	3	4.93	0.404	3	6.15	3.356	3	2.7	0.765	3	1.78	0.152	3	1.22	0.042	3	1.18	0.038	3			GRK6	Parent				+GRK6
		-7.5	8.1	2.307	3	9.16	0.449	3	9.94	3.155	3	4.15	0.825	3	3.08	0.395	3	1.53	0.095	3	1.43	0.059	3				21.2	12	16.9		100	100	100
		-7	10.26	1.449	3	13.64	1.422	3	11.76	1.542	3	5.39	0.06	3	4.26	0.554	3	1.77	0.125	3	1.6	0.086	3
		-6.5	11.84	1.44	3	15.56	0.976	3	13.95	0.063	3	6.74	0.443	3	4.78	0.541	3	1.84	0.116	3	1.66	0.1	3
		-6	11.94	0.884	3	15.85	0.753	3	12.95	1.019	3	6.49	0.329	3	4.98	0.602	3	1.91	0.129	3	1.68	0.104	3
		-5.5	12.36	0.863	3	17.58	0.332	3	14.37	0.329	3	7.3	0.263	3	5.06	0.4	3	1.91	0.096	3	1.68	0.096	3
[truncated: 8 more columns]

## Sheet: Sup Fig.5
	SupFig. 5b												SupFig. 5d												SupFig. 5f
			WT			KR									WT			KR								WT	100	100	100
		GRK2	100	100	100	143.1	98	77.2						GRK2	100	100	100	1.9	1.8	2.2						S326A	128.7	102.3	113.2
		GRK3	100	100	100	123.9	113.1	113.8						GRK3	100	100	100	6.8	8.9	11.9						S328A	120	105.5	121
		GRK5	100	100	100	107.7	101.8	102.5						GRK5	100	100	100	10.9	7.1	6						S331A	93.6	84.6	102
		GRK6	100	100	100	101.7	108.7	112.2						GRK6	100	100	100	9.3	9.5	22.2						T332A	101.7	89.5	98.7
																										S335A	120.8	107.3	120.9
			WT			D110A			R589Q						WT			D110A			R589Q					S336A	116.2	95.9	106.1
		GRK2	100	100	100	81.9	78	112.2	68.8	86.9	120.4			GRK2	100	100	100	124.6	112.4	101.3	28	27.2	11.9			S338A	110.1	81.8	81.6
																									SupFig. 5g
																											Ang II			TRV027
																										WT	30.5	25.7	28.6	10.2	7.4	9.5
																										S326A	19.6	22.7	19.6	1.7	1.8	1.7
																										S328A	22.4	22.7	26.1	5.3	1.3	7.6
																										S331A	17.1	12.5	15.1	4.4	2.7	6.3
																										T332A	12.9	27.7	24.2	3.6	6.6	7
																										S335A	21.7	28	29.8	4.5	4.2	7.5
																										S336A	31.8	30.6	34.8	5.6	4.6	8.4
																										S338A	26.8	34.6	37.6	7.4	9.4	9.3
																									SupFig. 5h
																										WT	33.3	28.8	33.1
																										S326A	8.7	7.9	8.7
																										S328A	23.8	5.6	38.2
																										S331A	25.5	21.8	41.5
																										T332A	27.6	23.7	29
																										S335A	20.5	14.9	25
																										S336A	17.5	15.2	24.2
																										S338A	27.5	27.1	24.6

[truncated: 13 more sheets: Sup  Fig.6, Sup Fig.7, Sup Fig.8, Sup Fig.9, SupFig.10, Sup Fig.11, Sup Fig.12, Sup Fig.13, Sup Fig.14, Sup Fig.15, Sup Fig.16, Sup Fif.17, Sup Fig.18]
