# Supplementary material for: Heterotrimeric Gq proteins act as a switch for GRK5/6 selectivity underlying β-arrestin transducer bias
Source: Nat Commun. 2022 Jan 25;13:487. doi: 10.1038/s41467-022-28056-7 (PMC8789823; doi:10.1038/s41467-022-28056-7)
Supplement: Supplementary file 8 — Source Data [file 41467_2022_28056_MOESM8_ESM.zip › Statistics Data.xlsx]

## Sheet: Sheet1
	Fig. 1
	e	Dunnett's multiple comparisons test	Adjusted P Value
		Parent vs. ΔGRK2/3 CL1	0.0004
		Parent vs. ΔGRK2/3 CL2	<0.0001
		Parent vs. ΔGRK5/6 CL1	0.0024
		Parent vs. ΔGRK5/6 CL2	0.571
		Parent vs. ΔGRK2/3/5/6 CL1	<0.0001
		Parent vs. ΔGRK2/3/5/6 CL2	<0.0001
	g	Dunnett's multiple comparisons test	Adjusted P Value
		Parent vs. ΔGRK2/3 CL1	<0.0001
		Parent vs. ΔGRK2/3 CL2	0.0405
		Parent vs. ΔGRK5/6 CL1	<0.0001
		Parent vs. ΔGRK5/6 CL2	<0.0001
		Parent vs. ΔGRK2/3/5/6 CL1	<0.0001
		Parent vs. ΔGRK2/3/5/6 CL2	<0.0001
	Fig. 2
	b	Multiple t-test	Adjusted P Value
		Ang II vs. Ang II +YM
		Parent	4.45964e-06
		ΔGRK2/3	0.0185627
		ΔGRK5/6	1.34809e-06
		ΔGRK2/3/5/6	0.192605
	d	Dunnett's multiple comparisons test	Adjusted P Value
		+GRK2
		Ang II vs. Ang II+YM	0.023
		Ang II vs. TRV027	0.0047
		+GRK3
		Ang II vs. Ang II+YM	0.5295
		Ang II vs. TRV027	0.034
		+GRK5
		Ang II vs. Ang II+YM	0.0036
		Ang II vs. TRV027	0.06
		+GRK6
		Ang II vs. Ang II+YM	<0.0001
		Ang II vs. TRV027	<0.0001
	Fig.3
	c	Dunnett's multiple comparisons test	Adjusted P Value
		Parent
		vehicle vs. Ang II	<0.0001
		vehicle vs. TRV027	<0.0001
		vehicle vs. Ang II + YM	<0.0001
		ΔGRK2/3
		vehicle vs. Ang II	<0.0001
		vehicle vs. TRV027	<0.0001
		vehicle vs. Ang II + YM	0.0002
		ΔGRK5/6
		vehicle vs. Ang II	<0.0001
		vehicle vs. TRV027	0.308
		vehicle vs. Ang II + YM	0.1861
		ΔGRK2/3/5/6
		vehicle vs. Ang II	0.1346
		vehicle vs. TRV027	0.9391
		vehicle vs. Ang II + YM	0.0622
	g	Multiple t-test	P value
		Ang II	0.0230932
		TRV027	0.365923
		Ang II + YM	0.184469
	Fig. 4
	d	Tukey's multiple comparisons test	Adjusted P Value
		2_vs_1	0.000548087
		2_vs_3	0.505198
		2_vs_0	0.931771		0 = vehicle
		0_vs_1	0.00325392		1 = Ang II
		0_vs_3	0.842408		2 = TRV027
		3_vs_1	0.0429912		3 = YM+Ang II
	f (Left panel)		Immobile		Slow		Medium		Fast
		ANOVA	2.41e-09	ANOVA	2.07e-13	ANOVA	3.59e-11	ANOVA	2.41e-09
		Tukey test		Tukey test		Tukey test		Tukey test
		3_vs_0	7.13e-14	3_vs_0	3.81e-10	0_vs_3	1.1e-10	0_vs_3	4.2e-08
		3_vs_1	6.23e-06	3_vs_1	0.326	0_vs_2	7.58e-08	0_vs_2	5.35e-06
		3_vs_2	0.086825	3_vs_2	0.523269	0_vs_1	1.65e-05	0_vs_1	0.002559		0 = vehicle
		2_vs_0	4.64e-12	2_vs_0	9.27e-08	1_vs_3	0.038691	1_vs_3	0.064262		1 = Ang II
		2_vs_1	0.022777	2_vs_1	0.980655	1_vs_2	0.733102	1_vs_2	0.486189		2 = TRV027
		1_vs_0	1.52e-07	1_vs_0	1.22e-06	2_vs_3	0.306803	2_vs_3	0.671768		3 = YM+Ang II
	f (right panel)		Immobile		Slow		Medium		Fast
		ANOVA	7.50177e-09	ANOVA	8.43187e-09	ANOVA	0.000365388	ANOVA	2.56609e-05
		Tukey test		Tukey test		Tukey test		Tukey test
		1_vs_0	1.11051e-09	1_vs_2	1.313e-09	2_vs_1	0.000487007	0_vs_1	1.71344e-05
		1_vs_2	1.09914e-08	1_vs_0	5.93119e-09	2_vs_3	0.295625	0_vs_3	0.511934
		1_vs_3	0.000392436	1_vs_3	7.34951e-07	2_vs_0	0.99989	0_vs_2	0.984398		0 = vehicle
		3_vs_0	0.00713531	3_vs_2	0.407488	0_vs_1	0.000705086	2_vs_1	5.4506e-05		1 = Ang II
		3_vs_2	0.0497125	3_vs_0	0.642429	0_vs_3	0.338788	2_vs_3	0.724312		2 = TRV027
		2_vs_0	0.88417	0_vs_2	0.982786	3_vs_1	0.0851426	3_vs_1	0.00232599		3 = YM+Ang II
	g (Left panel)		Immobile		Slow		Medium		Fast
		ANOVA	4.13136e-05	ANOVA	5.25484e-08	ANOVA	0.00121231	ANOVA	3.82488e-08
		Tukey test		Tukey test		Tukey test		Tukey test
		3_vs_1	4.12506e-05	2_vs_1	7.22932e-06	1_vs_0	0.00013547	0_vs_2	2.22098e-06
		3_vs_0	0.133175	2_vs_0	3.10635e-06	1_vs_3	0.125784	0_vs_3	4.3471e-06
		3_vs_2	0.979155	2_vs_3	0.999267	1_vs_2	0.399441	0_vs_1	0.999898		0 = vehicle
		2_vs_1	0.000158579	3_vs_1	1.46475e-05	2_vs_0	0.0215638	1_vs_2	8.62731e-06		1 = Ang II
		2_vs_0	0.27646	3_vs_0	6.72837e-06	2_vs_3	0.90502	1_vs_3	1.57126e-05		2 = TRV027
		0_vs_1	0.0381923	0_vs_1	0.999947	3_vs_0	0.127745	3_vs_2	0.999625		3 = YM+Ang II
	g ((right panel)		Immobile		Slow		Medium		Fast
		ANOVA	0.134033	ANOVA	0.0162001	ANOVA	0.355009	ANOVA	0.0859763
		Tukey test		Tukey test		Tukey test		Tukey test
		1_vs_0	0.143111	1_vs_0	0.00637179	1_vs_0	0.370632	0_vs_1	0.045251
		1_vs_2	0.595873	1_vs_3	0.0581501	1_vs_2	0.752555	0_vs_3	0.574693
		1_vs_3	0.677936	1_vs_2	0.105824	1_vs_3	0.999672	0_vs_2	0.723534		0 = vehicle
		3_vs_0	0.704557	2_vs_0	0.672968	3_vs_0	0.393363	2_vs_1	0.341164		1 = Ang II
		3_vs_2	0.9993	2_vs_3	0.991116	3_vs_2	0.788265	2_vs_3	0.994212		2 = TRV027
		2_vs_0	0.770517	3_vs_0	0.841956	2_vs_0	0.908414	3_vs_1	0.490479		3 = YM+Ang II
	Fig.5
	e	Dunnett's multiple comparisons test	Adjusted P Value
		GRK2
		Ang II vs. TRV027	<0.0001
		Ang II vs. Ang II+YM	<0.0001
		GRK3
		Ang II vs. TRV027	<0.0001
		Ang II vs. Ang II+YM	<0.0001
		GRK5
		Ang II vs. TRV027	0.0355
		Ang II vs. Ang II+YM	0.0126
		GRK6
		Ang II vs. TRV027	0.001
		Ang II vs. Ang II+YM	<0.0001
	g	Dunnett's multiple comparisons test	Adjusted P Value
		Parent vs. ΔGs	0.5707
		Parent vs. ΔGi	0.4541
		Parent vs. ΔGq	<0.0001
		Parent vs. ΔG12	0.6328
	Fig.6
	c	Dunnett's multiple comparisons test	Adjusted P Value
		GRK5
		Ang II vs. TRV027	0.0238
		Ang II vs. Ang II+YM	0.0138
		GRK6
		Ang II vs. TRV027	<0.0001
		Ang II vs. Ang II+YM	<0.0001
	f
	i		NanoBiT		BRET		BRET ratio
		ANOVA	1.7195e-07	ANOVA	0.000352636	ANOVA	0.00244375
		Tukey test		Tukey test		Tukey test
		0_vs_1	2.10256e-07	0_vs_1	0.000386407	1_vs_0	0.000598086
		0_vs_2	0.0961212	0_vs_2	0.258601	1_vs_2	0.0462757
		0_vs_3	0.556863	0_vs_3	0.989721	1_vs_3	0.13021		0 = vehicle
		3_vs_1	3.21282e-05	3_vs_1	0.001073	3_vs_0	0.208909		1 = Ang II
		3_vs_2	0.686179	3_vs_2	0.408626	3_vs_2	0.937128		2 = TRV027
		2_vs_1	0.0032642	2_vs_1	0.124777	2_vs_0	0.577892		3 = YM+Ang II
	Supplementary Fig. 2
	a-d	Dunnett's multiple comparisons test	Adjusted P Value(GRK2)	Adjusted P Value(GRK3)	Adjusted P Value(GRK5)	Adjusted P Value(GRK6)
		Parent vs. ΔGRK2/3 CL1	0.00925	0.2547	0.0025	0.0072
		Parent vs. ΔGRK2/3 CL2	0.01052	0.2708	0.011	0.8946
		Parent vs. ΔGRK5/6 CL1	<0.0001	0.0012	0.0011	0.0012
		Parent vs. ΔGRK5/6 CL2	0.00218	0.0008	0.0008	0.0011
		Parent vs. ΔGRK2/3/5/6 CL1	0.01343	0.2385	0.0014	0.0011
		Parent vs. ΔGRK2/3/5/6 CL2	0.00815	0.2286	0.0007	0.0011
	h (Left panel)	Dunnett's multiple comparisons test	Adjusted P Value
		GRK1
		Parent vs. ΔGRK2/3 CL1	0.9853
		Parent vs. ΔGRK2/3 CL2	0.975
		Parent vs. ΔGRK5/6 CL1	0.0107
		Parent vs. ΔGRK5/6 CL2	0.9343
		Parent vs. ΔGRK2/3/5/6 CL1	0.0003
		Parent vs. ΔGRK2/3/5/6 CL2	0.0014
	h (center panel)	Dunnett's multiple comparisons test	Adjusted P Value
		GRK4
		Parent vs. ΔGRK2/3 CL1	0.9998
		Parent vs. ΔGRK2/3 CL2	0.9996
		Parent vs. ΔGRK5/6 CL1	0.0012
		Parent vs. ΔGRK5/6 CL2	0.0691
		Parent vs. ΔGRK2/3/5/6 CL1	>0.9999
		Parent vs. ΔGRK2/3/5/6 CL2	0.0196
	h (right panel)	Dunnett's multiple comparisons test	Adjusted P Value
		GRK7
		Parent vs. ΔGRK2/3 CL1	0.9997
		Parent vs. ΔGRK2/3 CL2	0.9811
		Parent vs. ΔGRK5/6 CL1	0.0002
		Parent vs. ΔGRK5/6 CL2	0.0239
		Parent vs. ΔGRK2/3/5/6 CL1	0.038
		Parent vs. ΔGRK2/3/5/6 CL2	0.1495
	Supplementary Fig. 3
	b	Dunnett's multiple comparisons test	Adjusted P Value
		Parent vs. ΔGRK2/3	0.0117
		Parent vs. ΔGRK5/6	0.248
		Parent vs. ΔGRK2/3/5/6	<0.0001
	Supplementary Fig. 4
	f	Dunnett's multiple comparisons test	Adjusted P Value
		+GRK2
		Ang II vs. Ang II+YM	0.5971
		Ang II vs. TRV027	0.0242
		+GRK3
		Ang II vs. Ang II+YM	0.9797
		Ang II vs. TRV027	0.211
		+GRK5
		Ang II vs. Ang II+YM	0.0298
		Ang II vs. TRV027	0.2316
		+GRK6
		Ang II vs. Ang II+YM	<0.0001
		Ang II vs. TRV027	<0.0001
	Supplementary Fig. 5
	b	Šídák's multiple comparisons test	Adjusted P Value
		WT - KR
		GRK2	0.9592
		GRK3	0.3754
		GRK5	0.9914
		GRK6	0.9185
		Dunnett's multiple comparisons test	Adjusted P Value
		WT vs. D110A	0.7742
		WT vs. R589Q	0.8275
	h	Dunnett's multiple comparisons test	Adjusted P Value
		WT vs. S326A	0.008
		WT vs. S328A	0.5189
		WT vs. S331A	0.9995
		WT vs. T332A	0.9342
		WT vs. S335A	0.3002
		WT vs. S336A	0.2186
		WT vs. S338A	0.9084
	Supplementary Fig. 6
	b	Dunnett's multiple comparisons test	Adjusted P Value
		mock
		vehicle vs. Ang II	0.9928
		vehicle vs. TRV027	0.858
		vehicle vs. Ang II+YM	0.9826
		+β-arrestin1
		vehicle vs. Ang II	0.0001
		vehicle vs. TRV027	0.0002
		vehicle vs. Ang II+YM	0.013
		+β-arestin2
		vehicle vs. Ang II	<0.0001
		vehicle vs. TRV027	0.0004
		vehicle vs. Ang II+YM	0.0045
	Supplementary Fig. 7
	a	unpaired t-test	p value
			<0.0001
	d	Dunnett's multiple comparisons test	Adjusted P Value
		Ang II vs. TRV027	0.0065
		Ang II vs. Ang II + YM	0.0191
	h	Šídák's multiple comparisons test	Adjusted P Value
			0.1826
	Supplementary Fig. 8
	h	Dunnett's multiple comparisons test	Adjusted P Value
		+β-arr1 (ΔFLR)
		vehicle vs. Ang II	0.0111
		vehicle vs. TRV027	0.0219
		vehicle vs. Ang II+YM	0.1224
		+β-arr2 (ΔFLR)
		vehicle vs. Ang II	0.006
		vehicle vs. TRV027	0.0158
		vehicle vs. Ang II+YM	0.0435
	m	Šídák's multiple comparisons test
		WT vs. ΔFLR	<0.0001
		WT vs. ΔFLR	0.0002
	Supplementary Fig. 9
	d	t-test	P value
			0.9936
	Supplementary Fig. 11
	c (AT1R+GRK5)		Immobile		Slow		Medium		Fast
		ANOVA	0	ANOVA	0	ANOVA	3.33e-16	ANOVA	1.97e-05
		Tukey test		Tukey test		Tukey test		Tukey test
		0_vs_3	1.24e-13	0_vs_3	1.74e-13	0_vs_3	1.26e-12	0_vs_3	0.000598
		0_vs_2	4.59e-11	0_vs_2	2.15e-11	0_vs_2	7.3e-11	0_vs_1	0.0463
		0_vs_1	5.13e-08	0_vs_1	1.79e-08	0_vs_1	2.7e-10	0_vs_2	0.13021		0 = vehicle
		1_vs_3	0.00011	1_vs_3	0.000473	1_vs_3	0.184	2_vs_3	0.209		1 = Ang II
		1_vs_2	0.331367	1_vs_2	0.288825	1_vs_2	0.995924	2_vs_1	0.937128		2 = TRV027
		2_vs_3	0.0238	2_vs_3	0.0818	2_vs_3	0.251	1_vs_3	0.578		3 = YM+Ang II
	c (GRK5)		Immobile		Slow		Medium		Fast
		ANOVA	1.66337e-05	ANOVA	0.00527937	ANOVA	0.000974929	ANOVA	8.99281e-15
		Tukey test		Tukey test		Tukey test		Tukey test
		1_vs_3	4.70242e-06	1_vs_0	0.00104799	1_vs_3	0.000282173	0_vs_2	1.4213e-11
		1_vs_2	0.00014349	1_vs_3	0.0123629	1_vs_2	0.00269155	0_vs_3	2.28413e-11
		1_vs_0	0.055421	1_vs_2	0.11087	1_vs_0	0.00832791	0_vs_1	0.619818		0 = vehicle
		0_vs_3	0.0240679	2_vs_0	0.372962	0_vs_3	0.676172	1_vs_2	1.1318e-09		1 = Ang II
		0_vs_2	0.200741	2_vs_3	0.808462	0_vs_2	0.973874	1_vs_3	2.34353e-09		2 = TRV027
		2_vs_3	0.800645	3_vs_0	0.899206	2_vs_3	0.901024	3_vs_2	0.999318		3 = YM+Ang II
	c (AT1R+GRK2)		Immobile		Slow		Medium		Fast
		ANOVA	2.7181e-07	ANOVA	3.53996e-09	ANOVA	5.34774e-11	ANOVA	3.18515e-05
		Tukey test		Tukey test		Tukey test		Tukey test
		0_vs_1	3.71548e-07	0_vs_1	4.01235e-10	0_vs_1	3.39368e-10	0_vs_1	0.000125136
		0_vs_3	0.000376485	0_vs_3	0.000612123	0_vs_3	0.0105338	0_vs_3	0.185629
		0_vs_2	0.58976	0_vs_2	0.636563	0_vs_2	0.704062	0_vs_2	0.675812		0 = vehicle
		2_vs_1	4.32729e-05	2_vs_1	6.8168e-09	2_vs_1	2.06163e-09	2_vs_1	0.00465171		1 = Ang II
		2_vs_3	0.0192561	2_vs_3	0.0229353	2_vs_3	0.14716	2_vs_3	0.791008		2 = TRV027
		3_vs_1	0.24345	3_vs_1	0.000707511	3_vs_1	1.32549e-05	3_vs_1	0.0610249		3 = YM+Ang II
	c (GRK2)		Immobile		Slow		Medium		Fast
		ANOVA	0.41586	ANOVA	0.770014	ANOVA	0.0719807	ANOVA	0.0575214
		Tukey test		Tukey test		Tukey test		Tukey test
		0_vs_1	0.542369	2_vs_3	0.795431	0_vs_1	0.186997	0_vs_1	0.0349482
		0_vs_3	0.80536	2_vs_0	0.912304	0_vs_2	0.821543	0_vs_3	0.414797
		0_vs_2	0.995599	2_vs_1	0.999575	0_vs_3	0.994148	0_vs_2	0.990335		0 = vehicle
		2_vs_1	0.674134	1_vs_3	0.867184	3_vs_1	0.290511	2_vs_1	0.0676906		1 = Ang II
		2_vs_3	0.905528	1_vs_0	0.953132	3_vs_2	0.928659	2_vs_3	0.590573		2 = TRV027
		3_vs_1	0.965532	0_vs_3	0.99403	2_vs_1	0.623181	3_vs_1	0.585173		3 = YM+Ang II
	d (AT1R+GRK5)	same as in Fig. 4f (left)
	d (GRK5)	same as in Fig. 4g (left)
	d (AT1R+GRK2)	same as in Fig. 4f (right)
	d (GRK2)	same as in Fig. 4g (right)
	Supplementary Fig. 12
	c (AT1R+GRK5)		Immobile		Slow		Medium		Fast
		ANOVA	0.111515	ANOVA	0.104698	ANOVA	0.0351503	ANOVA	1.97185e-05
		Tukey test		Tukey test		Tukey test		Tukey test
		3_vs_1	0.129215	0_vs_1	0.158879	0_vs_1	0.0105225	0_vs_3	0.000598086
		3_vs_0	0.120987	0_vs_2	0.69963	0_vs_2	0.0563063	0_vs_1	0.0462757
		3_vs_2	0.771821	0_vs_3	0.999199	0_vs_3	0.362819	0_vs_2	0.13021		0 = vehicle
		2_vs_1	0.576408	3_vs_1	0.223648	3_vs_1	0.421456	2_vs_3	0.208909		1 = Ang II
		2_vs_0	0.584687	3_vs_2	0.790264	3_vs_2	0.811589	2_vs_1	0.937128		2 = TRV027
		0_vs_1	0.999856	2_vs_1	0.729237	2_vs_1	0.905028	1_vs_3	0.577892		3 = YM+Ang II
	c (GRK5)		Immobile		Slow		Medium		Fast
		ANOVA	5.14593e-05	ANOVA	0.0336904	ANOVA	9.13592e-05	ANOVA	1.21874e-07
		Tukey test		Tukey test		Tukey test		Tukey test
		0_vs_1	1.29394e-05	2_vs_1	0.0379603	2_vs_0	0.000500846	2_vs_0	1.10974e-06
		0_vs_2	0.893688	2_vs_0	0.116339	2_vs_1	0.00163746	2_vs_1	1.59378e-05
		0_vs_3	0.99349	2_vs_3	0.670549	2_vs_3	0.887018	2_vs_3	0.893938		0 = vehicle
		3_vs_1	6.01646e-05	3_vs_1	0.385574	3_vs_0	0.00697976	3_vs_0	2.93369e-05		1 = Ang II
		3_vs_2	0.973329	3_vs_0	0.70351	3_vs_1	0.0168317	3_vs_1	0.00028446		2 = TRV027
		2_vs_1	0.000259692	0_vs_1	0.937405	1_vs_0	0.998885	1_vs_0	0.982603		3 = YM+Ang II
	c (AT1R+GRK2)		Immobile		Slow		Medium		Fast
		ANOVA	0.798955	ANOVA	0.360765	ANOVA	0.053597	ANOVA	0.0170529
		Tukey test		Tukey test		Tukey test		Tukey test
		1_vs_0	0.83763	3_vs_1	0.452189	3_vs_1	0.238375	3_vs_1	0.0807851
		1_vs_2	0.953932	3_vs_2	0.962466	3_vs_2	0.956829	3_vs_2	0.922337
		1_vs_3	0.998589	3_vs_0	0.999932	3_vs_0	0.999991	3_vs_0	0.973219		0 = vehicle
		3_vs_0	0.895961	0_vs_1	0.485759	0_vs_1	0.250318	0_vs_1	0.193803		1 = Ang II
		3_vs_2	0.981937	0_vs_2	0.973872	0_vs_2	0.963395	0_vs_2	0.997351		2 = TRV027
		2_vs_0	0.986975	2_vs_1	0.73174	2_vs_1	0.489151	2_vs_1	0.262963		3 = YM+Ang II
	c (GRK2)		Immobile		Slow		Medium		Fast
		ANOVA	0.00839626	ANOVA	0.12092	ANOVA	0.157964	ANOVA	0.201157
		Tukey test		Tukey test		Tukey test		Tukey test
		0_vs_1	0.0129113	2_vs_1	0.30705	2_vs_1	0.236617	2_vs_1	0.114262
		0_vs_2	0.904452	2_vs_3	0.730696	2_vs_3	0.605586	2_vs_3	0.397478
		0_vs_3	0.920937	2_vs_0	0.998927	2_vs_0	0.939951	2_vs_0	0.419899		0 = vehicle
		3_vs_1	0.0655909	0_vs_1	0.389302	0_vs_1	0.544816	0_vs_1	0.864971		1 = Ang II
		3_vs_2	0.999977	0_vs_3	0.815436	0_vs_3	0.912901	0_vs_3	0.999979		2 = TRV027
		2_vs_1	0.0677564	3_vs_1	0.879649	3_vs_1	0.897059	3_vs_1	0.880981		3 = YM+Ang II
	Supplementary Fig. 13
	c	ANOVA	0.00158238
		Tukey test
		2_vs_1	0.024209
		2_vs_3	0.796986
		2_vs_0	0.894002		0 = vehicle
		0_vs_1	0.133053		1 = Ang II
		0_vs_3	0.996906		2 = TRV027
		3_vs_1	0.19754		3 = YM+Ang II
	e		AT1R + GRK5		AT1R + GRK2
		ANOVA	0.00152	ANOVA	0.499109
		Tukey test		Tukey test
		2_vs_0	0.00103	1_vs_2	0.272728
		2_vs_1	0.139	1_vs_3	0.401654
		2_vs_3	0.413805	1_vs_0	0.653209		0 = vehicle
		3_vs_0	0.111	0_vs_2	0.908575		1 = Ang II
		3_vs_1	0.916235	0_vs_3	0.974314		2 = TRV027
		1_vs_0	0.405	3_vs_2	0.995056		3 = YM+Ang II
	f		AT1R + GRK5		AT1R + GRK2
		ANOVA	0.00693	ANOVA	0.386717
		Tukey test		Tukey test
		2_vs_0	0.00436	1_vs_0	0.0726793
		2_vs_1	0.0621	1_vs_3	0.0835779
		2_vs_3	0.577926	1_vs_2	0.118556		0 = vehicle
		3_vs_0	0.153	2_vs_0	0.994438		1 = Ang II
		3_vs_1	0.590488	2_vs_3	0.997638		2 = TRV027
		1_vs_0	0.861	3_vs_0	0.999913		3 = YM+Ang II
	g		AT1R + GRK5		AT1R + GRK2
		ANOVA	0.745	ANOVA	0.341171
		Tukey test		Tukey test
		3_vs_1	0.773	3_vs_0	0.34118
		3_vs_2	0.945	3_vs_1	0.682189
		3_vs_0	0.999426	3_vs_2	0.998327		0 = vehicle
		0_vs_1	0.82	2_vs_0	0.424653		1 = Ang II
		0_vs_2	0.968716	2_vs_1	0.770464		2 = TRV027
		2_vs_1	0.974	1_vs_0	0.957579		3 = YM+Ang II
	h		AT1R + GRK5		AT1R + GRK2
		ANOVA	0.745	ANOVA	0.341171
		Tukey test		Tukey test
		1_vs_3	0.773	0_vs_3	0.34118
		1_vs_0	0.82	0_vs_2	0.424653
		1_vs_2	0.974462	0_vs_1	0.957579		0 = vehicle
		2_vs_3	0.945	1_vs_3	0.682189		1 = Ang II
		2_vs_0	0.968716	1_vs_2	0.770464		2 = TRV027
		0_vs_3	0.999	2_vs_3	0.998327		3 = YM+Ang II
	I (AT1R+GRK5)		Immobile		Slow		Medium		Fast
		ANOVA	0.000805	ANOVA	0.000573	ANOVA	0.0779	ANOVA	6.94e-07
		Tukey test		Tukey test		Tukey test		Tukey test
		2_vs_0	9.9e-05	3_vs_0	0.000128	1_vs_2	0.0349	0_vs_2	7.28e-08
		2_vs_1	0.00241	3_vs_1	0.00892	1_vs_3	0.18	0_vs_3	1.7e-05
		2_vs_3	0.075283	3_vs_2	0.162092	1_vs_0	0.755269	0_vs_1	0.041012		0 = vehicle
		3_vs_0	0.2	2_vs_0	0.0954	0_vs_2	0.25	1_vs_2	0.00783		1 = Ang II
		3_vs_1	0.60736	2_vs_1	0.623194	0_vs_3	0.673216	1_vs_3	0.15795		2 = TRV027
		1_vs_0	0.905	1_vs_0	0.725	3_vs_2	0.895	3_vs_2	0.647		3 = YM+Ang II
	I (AT1R+GRK2)		Immobile		Slow		Medium		Fast
		ANOVA	0.0118739	ANOVA	0.595966	ANOVA	0.695123	ANOVA	0.0057354
		Tukey test		Tukey test		Tukey test		Tukey test
		3_vs_0	0.0302686	1_vs_2	0.474716	1_vs_3	0.647515	0_vs_1	0.00521821
		3_vs_2	0.249476	1_vs_3	0.552801	1_vs_2	0.750739	0_vs_3	0.130953
		3_vs_1	0.879749	1_vs_0	0.71807	1_vs_0	0.974391	0_vs_2	0.996115		0 = vehicle
		1_vs_0	0.206483	0_vs_2	0.978906	0_vs_3	0.865962	2_vs_1	0.00906837		1 = Ang II
		1_vs_2	0.720051	0_vs_3	0.992632	0_vs_2	0.934071	2_vs_3	0.194868		2 = TRV027
		2_vs_0	0.763287	3_vs_2	0.999425	2_vs_3	0.997562	3_vs_1	0.567814		3 = YM+Ang II
	Supplementary Fig. 14
	a	TTEST	p
		Immobile	4.39672e-13
		Slow	1.40437e-10
		Medium	3.73301e-08
		Fast	2.20557e-10
	b	TTEST	p
		Immobile	2.49161e-18
		Slow	1.78519e-14
		Medium	0.030607
		Fast	8.22169e-13
	c	TTEST	p
		Immobile	0.0184398
		Slow	0.000527545
		Medium	0.629092
		Fast	7.64985e-05
	d	TTEST	p
		Immobile	0.872567
		Slow	0.847336
		Medium	0.506097
		Fast	0.584167
	Supplementary Fig. 16
	b	Dunnett's multiple comparisons test	Adjusted P Value
		GRK5
		Ang II, inhibitor (-) vs. Ang II + YM	<0.0001
		Ang II, inhibitor (-) vs. Ang II + U-73122	0.9979
		Ang II, inhibitor (-) vs. Ang II + Go6983	0.3516
		Ang II, inhibitor (-) vs. Ang II + BAPTA-AM	0.3806
		GRK6
		Ang II, inhibitor (-) vs. Ang II + YM	<0.0001
		Ang II, inhibitor (-) vs. Ang II + U-73122	0.5229
		Ang II, inhibitor (-) vs. Ang II + Go6983	0.9616
		Ang II, inhibitor (-) vs. Ang II + BAPTA-AM	0.0095
	f	Dunnett's multiple comparisons test	Adjusted P Value
		mock vs. +Gαq	<0.0001
		mock vs. +Gα11	<0.0001
		mock vs. +Gα14	0.0062
		mock vs. +Gα16	0.9248
		mock vs. +Gα13	0.9996
	Supplementary Fig. 17
	h		NanoBiT
		ANOVA	0.0202651
		Dunnett test			0 = NanoLuc
		0_vs_6	0.991186		1 =Vehicle (-)
		0_vs_4	1		2 = Vehicle (+)
		0_vs_5	0.999996		3 = Ang II (-)
		0_vs_2	0.999879		4 = Ang II (+)
		0_vs_1	0.921343		5 = TRV027 (-)
		0_vs_3	0.54669		6 = TRV027 (+)
		0_vs_8	0.25239		7 = YM+Ang II (-)
		0_vs_7	0.0382689		8 = YM+Ang II (+)
	i		Venus
		ANOVA	0
		Dunnett test			0 = NanoLuc
		0_vs_6	0.0558359		1 =Vehicle (-)
		0_vs_5	0.00562997		2 = Vehicle (+)
		0_vs_2	0.000348543		3 = Ang II (-)
		0_vs_8	0.000107019		4 = Ang II (+)
		0_vs_1	3.10788e-05		5 = TRV027 (-)
		0_vs_7	8.30737e-06		6 = TRV027 (+)
		0_vs_4	7.99678e-06		7 = YM+Ang II (-)
		0_vs_3	1.82383e-06		8 = YM+Ang II (+)
	j		BRET ratio
		ANOVA	0
		Dunnett test			0 = NanoLuc
		0_vs_7	3.45553e-06		1 =Vehicle (-)
		0_vs_8	2.08288e-06		2 = Vehicle (+)
		0_vs_1	1.82375e-06		3 = Ang II (-)
		0_vs_2	1.82357e-06		4 = Ang II (+)
		0_vs_5	1.82416e-06		5 = TRV027 (-)
		0_vs_3	1.82355e-06		6 = TRV027 (+)
		0_vs_6	1.82357e-06		7 = YM+Ang II (-)
		0_vs_4	1.82348e-06		8 = YM+Ang II (+)
